# Supplementary material for: The Rising Problem of Hip Fractures in Geriatric Patients—Analysis of Surgical Influences on the Outcome
Source: J Pers Med. 2023 Aug 17;13(8):1271. doi: 10.3390/jpm13081271 (PMC10455730; doi:10.3390/jpm13081271)
Supplement: Supplementary file 1 [file jpm-13-01271-s001.zip]

Archive with 4 entries (4 files):
- Supplementary Data The rising problem of hip fractures in geriatric patients ΓÇô analysis of surgical influences on the outcome.xlsx
- __MACOSX/._Supplementary Data The rising problem of hip fractures in geriatric patients ΓÇô analysis of surgical influences on the outcome.xlsx
- Supplementary Data Complete regression analysis results (Table 3).docx
- __MACOSX/._Supplementary Data Complete regression analysis results (Table 3).docx
