# Supplementary material for: The Rising Problem of Hip Fractures in Geriatric Patients—Analysis of Surgical Influences on the Outcome
Source: J Pers Med. 2023 Aug 17;13(8):1271. doi: 10.3390/jpm13081271 (PMC10455730; doi:10.3390/jpm13081271)
Supplement: Supplementary file 1 [file jpm-13-01271-s001.zip › Supplementary Data The rising problem of hip fractures in geriatric patients ΓÇô analysis of surgical influences on the outcome.xlsx]

## Sheet: Tabelle1
Nr.	Age	Sex [1=female;2=male]	Admission [date]	Admission [time]	Domicile [1=own home; 2=nursing home]	Anticoagulant [0=none;1=OAC;2=ASS/Clopidogrel; 3=NOAC; 4=combination]	Mobility prefracture [0=independent; 1=cane/crutch; 2=rollator; 3=only indoor; 4=bedridden]	ASA [1-4]	Height [m]	Weight [kg]	BMI	Nutritional risk score	Surgery [date]	Surgery [time]	Time to OR [1=< 6h; 2=<12h; 3<24h; 4>24h]	Hemoglobin before surgery [g/dl]	Implant [1=DHS,2=nail,3=nail open,4=THR,5=osteosynthesis]	Invasiveness of surgery [1=closed; 2=open]	THR [1=cemented;2=uncemented]	Full weight bearing [0= no;1=yes]	Mobilization during hospital [0=no;1=yes]	Mobility 7th pod [0=independent; 1=cane/crutch; 2=rollator; 3=walker; 4=bedridden]	Minimal hemoglobin [g/dl]	Transfusion during hospital [0=no;1=yes]	Amount of pRBC	Antibiotics during hospital [0=none;1=yes]	Reason for AB [1=surgery-related;2=other]	Dementia or Delirium [0=no;1=dementia;2=delirium]	Mini mental state examination [0-30]	Discharge [1=home;2=nursing home;3=geriatric rehabilitation; 4=rehabilitation; 5=hospital;6=death]	discharge postoperatively [d]	Readmission [0=no;1=yes]	Domicile [1=home;2=nursing home;3=hospital; 4=death]	Difference Domicile [1=better;2=same;3=worse]	Mobility 120d postOP [0=independent; 1=cane/crutch; 2=rollator; 3=only indoor; 4=bedridden;5=not applicable]	Difference Mobility [1=better;2=same;3=worse]
1	77	1	2018-01-03	18:15:00	1	0	1	2	1.5	49	21.7778	-	2018-01-03	21:38:00	1	12.8	3	2	-	1	1	2	6.5	1	1	0	-	0	29	1	19	0	1	2	1	2
2	81	1	2018-01-03	10:57:00	1	0	0	2	1.78	57	17.9902	-	2018-01-03	15:29:00	1	13.2	2	1	-	1	1	2	8.8	0	0	1	2	1	20	3	16	0	1	2	1	3
3	81	2	2018-01-03	17:52:00	1	0	0	2	1.7	72	24.9135	-	2018-01-04	10:52:00	3	13.7	2	2	-	1	1	2	7.7	0	0	0	-	0	-	1	16	0	1	2	1	3
4	87	2	2018-01-04	11:06:00	1	2	2	3	1.66	61	22.1367	-	2018-01-04	16:20:00	2	14.9	2	1	-	1	1	2	12	0	0	0	-	1	15	3	18	0	1	2	2	2
5	72	1	2018-01-12	11:16:00	1	0	1	2	1.72	84	28.3937	-	2018-01-13	20:51:00	4	12.8	2	1	-	1	1	2	11.5	0	0	0	-	0	29	1	15	0	1	2	1	2
6	74	1	2018-01-16	08:48:00	1	0	0	1	1.55	50	20.8117	-	2018-01-16	21:20:00	3	7	2	1	-	1	1	2	11.2	1	2	0	-	1	23	3	22	0	1	2	0	2
7	81	1	2018-01-17	17:16:00	1	0	0	3	1.52	50	21.6413	-	2018-01-17	19:11:00	1	10.9	2	1	-	1	1	2	8.6	1	1	1	2	1	25	3	23	0	1	2	2	3
8	79	1	2018-01-23	19:19:00	1	0	0	2	1.6	50	19.5312	-	2018-01-25	14:46:00	4	11.8	4	2	1	1	1	2	9	0	0	0	-	1	17	1	14	0	1	2	1	3
9	96	1	2018-01-25	11:24:00	2	1	3	4	1.55	50	20.8117	-	2018-01-25	18:23:00	2	13.7	1	2	-	1	0	4	4.5	0	0	0	-	1	-	6	5	0	4		5
10	83	1	2018-01-15	13:10:00	1	2	1	3	1.64	80	29.7442	-	2018-01-26	14:36:00	4	13.1	4	2	1	1	1	2	9	0	0	0	-	1	25	3	20	0	1	2	1	2
11	82	1	2018-01-29	11:09:00	1	2	2	3	1.62	52	19.8141	-	2018-01-29	19:44:00	2	14.2	2	1	-	1	1	2	9.9	0	0	0	-	0	-	2	16	0	1	2	2	2
12	89	1	2018-01-29	14:05:00	1	0	0	3	1.58	86	34.4496	-	2018-01-29	21:11:00	2	14	2	1	-	1	1	2	7.3	1	1	0	-	1	16	3	15	0	1	2	1	3
13	88	1	2018-02-05	11:42:00	1	0	2	4	1.67	78	27.968	-	2018-02-05	18:01:00	2	14.8	4	2	1	1	1	2	7.5	1	4	1	1	0	26	6	75	0	4		5
14	87	2	2018-02-08	07:11:00	1	0	3	3	1.65	65	23.8751	-	2018-02-08	18:21:00	2	12	2	1	-	1	1	3	8.6	0	0	0	-	1	21	1	11	0	4		5
15	76	2	2018-02-13	12:41:00	1	2	2	4	1.75	70	22.8571	-	2018-02-13	16:05:00	1	11.8	2	1	-	1	1	4	8.9	0	0	0	-	0	-	6	5	0	4		5
16	95	1	2018-02-15	17:35:00	2	2	2	3	1.6	50	19.5312	-	2018-02-15	21:22:00	1	12.8	3	2	-	1	1	2	6.7	1	2	0	-	1	-	2	16	0	2	2	2	2
17	85	2	2018-02-19	12:27:00	1	3	1	3	1.68	63	22.3214	-	2018-02-19	16:05:00	1	12	2	1	-	1	1	2	7.5	1	1	0	-	1	25	1	15	0	1	2	1	2
18	83	1	2018-02-28	09:09:00	1	0	0	3	1.54	60	25.2994	-	2018-03-01	11:52:00	4	11.5	4	2	1	1	1	2	7	1	1	0	-	1	24	1	16	0	1	2	2	3
19	87	1	2018-03-10	07:31:00	2	0	3	3	1.76	60	19.3698	-	2018-03-10	11:54:00	1	11	4	2	1	1	1	2	6.4	1	2	0	-	1	20	2	19	0	2	2	2	1
20	78	1	2018-03-13	09:26:00	1	0	0	2	1.63	72	27.0993	-	2018-03-14	13:10:00	4	9.5	5	2	-	0	1	1	8.1	0	0	0	-	0	28	1	17	0	1	2	2	3
21	98	1	2018-03-23	12:39:00	1	0	1	3	1.65	75	27.5482	-	2018-03-23	14:47:00	1	13.2	2	1	-	1	1	2	6.2	0	0	0	-	1	25	3	20	0	1	2	2	3
22	101	1	2018-03-25	19:52:00	2	3	3	4	1.6	45	17.5781	-	2018-03-29	11:10:00	4	12.5	2	1	-	1	1	2	9.3	0	0	0	-	1	-	2	15	0	2	2	3	2
23	77	1	2018-04-04	09:38:00	1	0	2	3	1.62	70	26.6728	-	2018-04-04	20:35:00	2	8.6	2	1	-	1	1	2	6.4	1	1	1	2	1	16	3	22	1	1	2	4	3
24	84	1	2018-04-06	08:39:00	1	0	0	2	1.6	50	19.5312	-	2018-04-06	13:02:00	1	12	2	1	-	1	1	2	7.2	1	2	1	2	1	25	3	24	0	1	2	2	3
25	84	1	2018-04-10	07:52:00	1	0	0	3	1.58	60	24.0346	-	2018-04-11	09:00:00	4	14.2	4	2	1	1	1	0	11.2	0	0	0	-	0	28	3	17	0	1	2	0	2
26	89	1	2019-04-12	15:29:00	1	0	1	4	1.6	60	23.4375	-	2018-04-12	21:10:00	1	10.8	3	2	-	1	1	2	6.7	1	3	0	-	1	25	3	18	1	1	2	2	3
27	89	1	2018-04-14	11:00:00	2	0	3	3	1.43	48	23.473	-	2018-04-14	13:08:00	1	13.1	2	1	-	1	1	3	6.6	1	2	0	-	1	-	2	12	0	2	2	3	2
28	87	1	2018-04-15	16:38:00	2	2	2	3	1.61	54	20.8325	-	2018-04-16	13:25:00	3	13.5	4	2	1	1	1	2	7.8	0	0	0	-	1	11	2	17	0	2	2	3	3
29	85	1	2018-04-18	10:24:00	1	4	3	3	1.72	76	25.6896	-	2018-04-19	11:53:00	4	9.2	4	2	1	1	1	2	6.4	1	3	0	-	1	22	2	19	0	2	3	4	3
30	88	1	2018-04-20	22:50:00	2	0	0	2	1.62	75	28.578	-	2018-04-21	10:38:00	3	11.4	1	2	-	1	1	1	9.2	0	0	0	-	1	21	1	18	0	1	1	0	2
31	85	2	2018-04-23	23:40:00	2	2	2	3	1.8	82	25.3086	-	2018-04-24	11:49:00	3	12.5	3	2	-	1	1	4	6.7	1	1	0	-	-	-	6	12	0	4		5
32	88	1	2018-04-23	10:50:00	2	1	4	3	1.72	64	21.6333	-	2018-04-24	13:48:00	4	12.3	5	2	-	0	0	4	6.5	1	1	0	-	1	15	2	23	0	2	2	4	2
33	84	1	2018-04-23	19:42:00	2	0	3	3	1.6	55	21.4844	-	2018-04-25	09:21:00	4	11.3	4	2	1	1	0	4	8	0	0	0	-	1	-	2	11	0	2	2	4	3
34	92	1	2018-04-30	11:05:00	1	0	3	3	1.8	58	17.9012	-	2018-04-30	15:36:00	1	15.3	2	1	-	1	1	2	9.9	0	0	1	2	1	18	3	17	0	1	2	3	2
35	101	1	2018-04-30	03:29:00	2	3	3	4	1.6	45	17.5781	-	2018-04-30	13:09:00	2	11.4	2	1	-	1	1	2	7.9	0	0	0	-	1	-	2	16	0	2	2	3	2
36	92	1	2018-04-30	14:14:00	2	0	3	3	1.5	42	18.6667	-	2018-05-01	10:43:00	3	11.3	4	2	1	1	1	2	8.4	0	0	0	-	1	-	2	11	0	4		5
37	79	2	2018-05-16	01:22:00	1	0	0	2	1.68	77	27.2817	-	2018-05-16	10:13:00	2	15.2	4	2	2	1	1	1	10.2	0	0	1	2	1	25	1	17	0	1	2	0	2
38	88	2	2018-05-18	19:30:00	1	0	0	3	1.7	65	22.4913	-	2018-05-20	10:39:00	4	13	4	2	1	1	1	1	9	0	0	1	2	1	25	3	18	0	1	2	1	3
39	71	1	2018-05-30	00:40:00	1	0	0	2	1.65	58	21.3039	-	2018-05-30	14:12:00	3	12.8	2	1	-	1	1	1	9.7	0	0	0	-	0	-	1	9	0	1	2	0	2
40	78	2	2018-06-12	11:50:00	1	2	1	3	1.78	80	25.2493	-	2019-06-12	17:02:00	1	12.4	4	2	1	1	1	1	7.9	0	0	1	2	1	23	3	22	0	1	2	1	2
41	78	1	2018-06-15	08:29:00	1	3	2	3	1.65	70	25.7117	-	2018-06-15	16:45:00	2	11.7	2	1	-	1	1	2	8.8	0	0	0	-	1	23	1	17	0	1	2	2	2
42	81	1	2018-06-18	01:40:00	2	2	3	3	1.64	54	20.0773	-	2018-06-18	14:54:00	3	11	2	1	-	1	1	2	7.4	1	1	1	2	0	28	3	22	0	2	2	3	2
43	76	1	2018-06-26	12:42:00	1	0	0	3	1.66	74	26.8544	-	2018-06-27	10:09:00	3	14.4	4	1	1	1	1	1	8.8	0	0	0	-	0	27	4	15	0	1	2	0	2
44	88	1	2018-07-04	06:13:00	1	3	2	3	1.65	65	23.8751	-	2018-07-04	13:24:00	2	12.7	2	1	-	1	1	2	6.9	1	1	0	-	1	-	2	16	0	2	3	4	3
45	92	2	2018-06-26	17:46:00	1	0	2	2	1.74	79	26.0933	-	2018-07-04	11:11:00	4	14.3	2	1	-	1	1	2	11	0	0	0	-	0	26	3	20	0	1	2	3	3
46	73	1	2018-07-09	14:50:00	1	0	1	4	1.58	37	14.8213	-	2018-07-10	15:18:00	4	11.9	1	1	-	1	1	2	8.8	0	0	1	-	0	29	4	15	0	1	2	0	1
47	77	1	2018-07-23	12:40:00	1	3	0	3	1.74	67	22.1297	-	2018-07-24	13:46:00	4	13	4	2	1	1	1	2	8.1	0	0	0	-	0	28	3	16	0	1	2	0	2
48	70	2	2018-07-27	20:34:00	1	0	0	3	1.8	66	20.3704	-	2018-07-28	11:33:00	3	7.6	4	2	1	1	1	1	6.5	1	5	1	1	0	26	3	32	1	4		5
49	81	1	2018-08-01	19:14:00	2	2	3	3	1.6	70	27.3437	-	2018-08-01	22:17:00	1	6.3	5	1	-	1	1	3	6.1	1	4	1	2	1	3	2	19	0	4		5
50	95	2	2018-08-09	04:24:00	2	0	3	3	1.65	50	18.3655		2018-08-09	15:25:00	3	12.9	2	1	-	1	1	3	7.8	1	2	0	-	1	-	6	29	0	4		5
51	82	1	2018-08-12	18:07:00	1	0	2	3	1.7	82	28.3737	-	2018-08-13	14:29:00	3	12.5	4	2	1	1	1	2	9.5	0	0	1	2	1	23	3	17	0	1	2	2	2
52	90	1	2018-08-13	21:31:00	1	0	2	3	1.6	60	23.4375	-	2018-08-14	10:04:00	3	13.8	4	2	1	1	1	2	7.4	1	2	0	-	1	9	3	22	0	1	2	0	1
53	77	1	2018-08-15	09:20:00	1	0	3	3	1.68	45	15.9439	-	2018-08-15	12:53:00	1	11.4	4	2	1	1	0	1	6.9	1	2	1	2	1	16	1	20	0	4		5
54	90	1	2018-08-17	00:10:00	1	0	3	3	1.55	55	22.8928	-	2018-08-17	13:55:00	3	12.1	2	1	-	1	0	4	8.9	0	0	1	2	1	-	2	17	0	2	3	4	3
55	81	2	2018-08-19	20:02:00	1	2	2	4	1.7	78	26.9896	-	2018-08-19	23:07:00	1	10	2	1	-	1	1	2	7.1	1	2	0	-	1	22	3	15	0	1	2	3	3
56	82	1	2018-08-21	11:44:00	1	0	0	2	1.67	75	26.8923	-	2018-08-22	10:11:00	3	11.2	4	2	1	1	1	2	8.1	0	0	0	-	1	15	3	18	0	1	2	2	3
57	91	1	2018-08-24	11:32:00	2	0	2	2	1.5	50	22.2222	-	2018-08-24	14:42:00	1	11.8	3	1	-	1	1	3	7.5	1	1	0	-	1	23	2	19	1	3	3	3	3
58	76	2	2018-09-10	14:47:00	1	3	0	2	1.9	80	22.1607	-	2018-09-10	17:51:00	1	11.9	2	1	-	1	1	1	7	0	0	1	2	0	-	4	25	0	1	2	0	2
59	89	2	2018-09-24	10:34:00	1	1	3	3	1.83	87	25.9787	6	2018-09-24	15:07:00	1	10.7	3	2	-	1	1	2	6.6	0	0	0	-	0	26	6	24	0	4		5
60	77	2	2018-09-27	02:21:00	1	0	3	3	1.79	65	20.2865	-	2019-09-27	11:28:00	2	13.8	3	2	-	1	1	3	7.2	1	2	0	-	1	-	3	22	0	1	2	2	1
61	78	1	2018-10-02	00:50:00	1	0	3	3	1.7	75	25.9516	-	2018-10-02	11:13:00	2	14.6	5	2	-	1	1	2	7.5	0	0	1	2	1	-	2	33	0	2	3	3	2
62	89	1	2018-10-08	21:25:00	1	0	3	4	1.78	58	18.3058	5	2018-10-09	00:01:00	1	10.2	5	2	-	0	0	3	5.7	0	0	1	2	0	-	1	22	0	1	2	2	1
63	75	1	2018-10-12	11:22:00	1	0	0	2	1.71	58	19.8352	-	2018-10-12	14:20:00	1	15	1	1	-	1	0	1	12.3	0	0	0	-	0	29	1	19	0	1	2	0	2
64	81	1	2018-10-12	11:14:00	1	2	0	2	1.7	80	27.6817	2	2018-10-12	16:23:00	1	13.2	4	2	1	1	1	1	7.2	0	0	0	-	1	21	4	17	0	1	2	1	3
65	71	1	2018-10-17	12:58:00	1	0	0	3	1.64	50	18.5901	-	2018-10-18	14:33:00	4	14.8	4	2	1	1	1	2	7.8	1	1	0	-	1	19	4	19	0	1	2	0	2
66	92	1	2018-10-15	18:16:00	2	2	3	3	1.6	60	23.4375	4	2018-10-15	20:52:00	1	12.7	2	1	-	1	1	2	6.7	1	2	1	2	1	-	2	8	0	2	2	4	3
67	74	1	2018-11-01	11:11:00	2	2	0	3	1.6	75	29.2969	2	2018-11-02	13:38:00	4	13.1	1	1	-	0	1	2	11	0	0	0	-	1	24	5	17	0	2	2	3	3
68	89	2	2018-11-07	11:06:00	2	4	4	3	1.8	81	25	-	2018-11-07	15:55:00	1	12.2	2	1	-	1	0	4	5.9	1	2	1	2	1	-	2	13	0	4		5
69	77	2	2018-11-14	14:50:00	1	2	1	3	1.82	105	31.6991	-	2018-11-15	15:13:00	4	15.6	4	2	1	1	1	2	9.7	0	0	0	-	0	-	1	19	0	1	2	2	3
70	89	2	2018-11-21	03:45:00	1	1	0	3	1.78	73	23.04	2	2018-11-21	13:14:00	2	12.2	2	1	-	1	1	2	9.3	0	0	0	-	0	26	3	19	0	1	2	1	3
71	92	2	2018-11-22	10:37:00	1	2	2	3	1.8	73	22.5309	3	2018-11-22	17:57:00	2	13.5	2	1	-	1	1	3	9	0	0	1	2	1	21	2	23	0	1	2	3	3
72	84	1	2018-11-24	21:44:00	1	0	3	3	1.65	60	22.0386	-	2018-11-25	10:17:00	3	13.8	2	2	-	1	1	3	7.7	0	0	1	1	1	15	2	26	0	2	3	3	2
73	83	1	2018-12-12	10:21:00	1	2	1	3	1.52	48	20.7756	2	2018-12-12	14:24:00	1	13.4	2	1	-	1	1	2	8.7	0	0	1	2	1	24	1	20	0	1	2	3	3
74	74	1	2018-12-15	12:21:00	1	0	2	3	1.68	65	23.03	2	2018-12-15	16:04:00	1	15.3	4	2	1	1	1	2	10.8	0	0	0	-	0	27	4	16	0	1	2	0	1
75	74	1	2018-12-15	01:50:00	1	0	0	2	1.72	66	22.3094	-	2018-12-16	10:57:00	2	13	4	2	1	1	1	2	8.7	0	0	0	-	1	24	1	17	0	1	2	0	2
76	84	2	2018-12-21	13:41:00	1	0	3	3	1.6	60	23.4375	5	2018-12-21	17:35:00	1	12.3	2	1	-	1	1	4	8.9	0	0	1	2	1	11	2	20	0	2	3	4	3
77	80	1	2018-12-22	12:21:00	1	0	0	2	1.53	48.5	20.7185	3	2018-12-22	15:05:00	1	12.8	2	1	-	1	1	3	9.4	0	0	0	-	0	27	3	25	0	1	2	2	3
78	77	1	2019-01-01	17:27:00	1	2	0	3	1.59	84	33.2265	-	2019-01-01	20:36:00	1	12.4	2	1	-	1	1	3	6.6	1	3	0	-	0	28	1	20	0	1	2	2	3
79	84	1	2019-01-02	16:11:00	1	2	3	4	1.6	60	23.4375	-	2019-01-03	10:13:00	3	11.5	4	2	1	1	1	3	8.7	0	0	0	-	1	21	1	19	0	4		5
80	82	2	2019-01-02	13:53:00	1	1	0	3	1.76	70	22.5981	-	2019-01-03	13:22:00	3	11.6	4	2	1	1	1	1	9.1	0	0	0	-	0	-	4	12	0	1	2	0	2
81	89	1	2019-01-03	22:22:00	1	0	3	4	1.65	80	29.3848	3	2019-01-04	12:27:00	3	12.2	4	2	1	1	1	1	6.7	1	1	0	-	1	-	1	20	0	1	2	3	2
82	87	1	2019-01-05	09:16:00	1	0	3	4	1.58	80	32.0461	3	2019-01-05	15:07:00	1	12	4	2	1	1	1	2	6.9	1	1	1	2	1	19	3	31	0	2	3	3	2
83	78	1	2019-01-07	11:11:00	1	0	0	2	1.7	75	25.9516	2	2019-01-07	14:45:00	1	13.7	4	2	1	1	1	1	11.5	0	0	0	-	0	29	4	21	0	1	2	0	2
84	92	1	2019-01-13	18:52:00	1	2	1	3	1.68	62	21.9671	2	2019-01-13	20:21:00	1	14.5	2	1	-	1	1	2	8.3	0	0	1	2	1	19	3	24	0	1	2	2	3
85	79	1	2019-01-18	10:09:00	1	0	0	3	1.58	61	24.4352	3	2019-01-18	15:31:00	1	13.9	2	1	-	1	1	2	11	0	0	1	2	1	-	3	17	0	1	2	2	3
86	87	2	2019-01-18	08:15:00	2	4	3	3	1.8	70	21.6049	4	2019-01-18	19:20:00	2	12.4	2	1	-	1	0	4	8.4	1	1	0	-	1	-	6	11	0	4		5
87	75	1	2019-01-29	19:00:00	1	0	1	3	1.57	68	27.5873	2	2019-01-30	12:07:00	3	13	1	1	-	1	1	2	11.8	0	0	0	-	1	24	3	15	0	1	2	2	3
88	89	2	2019-02-04	21:32:00	1	2	3	3	1.6	50	19.5312	2	2019-02-05	12:05:00	3	12.5	4	2	1	1	1	2	8.4	0	0	0	-	1	16	3	16	0	1	2	3	2
89	71	1	2019-02-09	06:11:00	1	3	0	3	1.6	55	21.4844	3	2019-02-09	11:43:00	1	11.9	4	2	1	1	1	2	8	0	0	0	-	1	-	1	16	0	1	2	1	3
90	86	2	2019-02-13	17:33:00	1	0	0	2	1.72	75	25.3515	2	2019-02-14	01:14:00	2	12.2	3	2	-	1	1	2	7.8	0	0	0	-	0	29	1	21	0	1	2	1	3
91	72	1	2019-02-19	12:23:00	2	0	2	3	1.5	70	31.1111	5	2019-02-19	16:15:00	1	12.1	5	2	-	0	1	2	8.8	0	0	1	2	1	21	1	31	0	1	1	2	2
92	99	1	2019-02-21	14:09:00	2	0	2	3	1.6	55	21.4844	3	2019-02-21	20:15:00	2	12.7	2	1	-	1	1	2	8.9	0	0	1	-	1	23	2	26	0	2	2	3	3
93	77	1	2019-02-22	14:19:00	1	3	0	2	1.7	60	20.7612	3	2019-02-22	17:21:00	1	13.2	2	1	-	1	1	2	8.5	0	0	1	2	0	29	3	32	0	1	2	1	3
94	83	2	2019-02-25	12:01:00	1	1	0	2	1.9	76	21.0526	6	2019-02-25	23:58:00	2	12.4	2	2	-	1	1	3	8.3	0	0	1	2	1	-	6	41	0	4		5
95	94	1	2019-02-25	10:55:00	1	0	0	3	1.6	65	25.3906	2	2019-02-26	11:53:00	4	13.4	2	1	-	1	1	3	10.9	0	0	1	2	1	22	3	21	0	1	2	3	3
96	79	1	2019-02-27	13:27:00	1	0	2	3	1.55	53	22.0604	3	2019-02-27	14:31:00	4	12.8	4	2	1	1	1	2	9.1	0	0	1	2	1	19	3	22	0	1	2	2	2
97	84	2	2019-03-01	17:03:00	1	0	4	3	1.8	80	24.6914	5	2019-03-01	21:15:00	1	15.3	2	1	-	1	0	4	11.7	0	0	1	2	1	-	6	6	0	4		5
98	87	1	2019-03-01	00:48:00	1	2	2	3	1.54	70	29.5159	2	2019-03-01	13:18:00	3	8.2	2	1	-	1	1	3	6.7	1	4	1	2	1	18	3	31	0	1	2	3	3
99	77	1	2019-03-04	11:59:00	1	1	0	3	1.62	82	31.2452	3	2019-03-04	15:36:00	1	13	2	1	-	1	1	2	9.7	0	0	1	2	1	25	3	24	0	1	2	0	2
100	84	1	2019-03-04	18:32:00	1	0	0	3	1.6	70	27.3437	3	2019-03-04	21:52:00	1	12.4	2	1	-	1	1	2	7.9	0	0	1	2	1	-	2	16	0	2	3	4	3
101	98	1	2019-03-11	08:19:00	1	0	3	2	1.55	70	29.1363	4	2019-03-11	15:24:00	2	11.6	2	1	-	1	1	3	7.7	0	0	1	2	1	20	1	46	0	1	2	3	2
102	87	2	2019-03-13	17:32:00	1	1	3	4	1.7	72	24.9135	-	2019-03-14	13:48:00	3	13.5	4	2	1	1	1	3	10.3	0	0	0	-	1	-	6	11	0	4		5
103	91	1	2019-03-14	22:12:00	1	2	3	3	1.6	58	22.6562	3	2019-03-15	17:25:00	3	13.6	3	2	-	1	1	3	7.5	1	1	1	2	1	23	3	30	0	1	2	3	2
104	89	2	2019-03-18	10:51:00	1	0	3	3	1.68	90	31.8878	2	2019-03-19	17:58:00	4	13.4	2	1	-	1	1	3	10.4	1	1	0	-	2	-	1	16	0	4		5
105	84	2	2019-03-24	11:46:00	1	4	1	4	1.75	87	28.4082	3	2019-03-25	14:18:00	3	14.3	5	2	2	1	1	3	6.6	1	3	0	-	2	-	3	29	0	1	2	4	3
106	87	2	2019-03-25	19:23:00	1	3	2	3	1.62	56	21.3382	-	2019-03-26	12:09:00	3	12.3	4	2	1	1	1	2	7.5	1	2	0	-	1	11	3	19	0	1	2	1	1
107	92	1	2019-03-28	12:18:00	2	2	1	3	1.7	65	22.4913	3	2019-03-28	15:48:00	1	14.4	5	2	2	1	1	2	8.9	0	0	1	2	1	20	2	19	1	4		5
108	73	1	2019-03-29	05:06:00	1	0	0	2	1.7	68	23.5294	-	2019-03-29	12:50:00	2	11.5	2	1	-	1	1	1	6.7	1	2	1	2	0	28	3	19	0	1	2	2	3
109	84	1	2019-03-30	10:22:00	1	2	3	3	1.68	64	22.6757	2	2019-03-31	10:28:00	4	14.2	4	2	1	1	1	3	9.4	0	0	1	-	1	23	3	16	0	1	2	3	2
110	72	1	2019-03-31	14:14:00	1	0	0	2	1.6	69	26.9531	1	2019-04-01	14:45:00	4	13.9	4	2	1	1	1	2	8.7	0	0	1	2	0	29	3	15	0	1	2	2	3
111	86	1	2019-04-01	17:38:00	1	3	2	3	1.68	68	24.093	4	2019-04-02	15:55:00	3	10.7	2	1	-	1	1	3	7.5	0	0	0	-	1	19	1	21	0	1	2	3	3
112	78	1	2019-04-06	14:21:00	1	0	0	3	1.55	50	20.8117	2	2019-04-06	22:41:00	2	11.9	2	1	-	1	1	2	7.1	0	0	1	2	1	21	3	23	0	1	2	2	3
113	87	1	2019-04-08	16:18:00	1	0	0	3	1.7	58	20.0692	5	2019-04-09	13:52:00	3	10.7	1	1	-	0	1	2	8.6	0	0	0	-	1	23	3	33	0	1	2	3	3
114	87	1	2019-04-15	09:53:00	1	0	0	2	1.65	62	22.7732	2	2019-04-16	11:26:00	4	14.3	4	2	1	1	1	2	7.4	1	2	0	-	0	27	3	16	0	1	2	2	3
115	72	1	2019-05-02	01:24:00	1	3	2	3	1.43	40	19.5609	4	2019-05-02	14:46:00	3	14.8	2	1	-	1	1	2	6.3	1	2	1	2	0	29	3	18	0	1	2	3	3
116	84	1	2019-05-11	12:49:00	1	0	0	2	1.55	52	21.6441	-	2019-05-11	15:35:00	1	12.1	2	1	-	1	1	2	9.8	0	0	0	-	0	27	3	16	0	1	2	2	3
117	87	1	2019-05-12	13:45:00	1	0	3	3	1.65	85	31.2213	3	2019-05-13	15:30:00	4	13.5	4	2	1	1	1	3	6.6	1	2	1	2	1	18	1	17	1	1	2	3	2
118	87	1	2019-05-19	12:52:00	1	3	3	3	1.72	74	25.0135	2	2019-05-19	15:44:00	1	12.6	3	2	-	1	1	2	7.5	1	1	1	2	1	24	3	23	0	1	2	3	2
119	83	1	2019-05-22	07:07:00	2	2	2	3	1.63	61	22.9591	3	2019-05-22	14:10:00	2	12.2	4	2	1	1	1	2	8.9	0	0	0	-	1	-	1	46	0	2	2	3	3
120	79	1	2019-05-26	17:22:00	1	0	0	3	1.63	70	26.3465	3	2019-05-27	13:53:00	3	10.9	4	2	1	1	1	2	6.7	1	2	0	-	1	16	3	15	0	1	2	0	2
121	85	1	2019-05-27	18:16:00	1	1	0	3	1.65	71	26.079	2	2019-05-27	21:01:00	1	15.1	2	1	-	1	1	2	8.3	0	0	0	-	0	27	1	16	0	1	2	0	2
122	96	1	2019-05-29	00:53:00	1	0	4	3	1.7	70	24.2215	3	2019-05-29	16:26:00	3	14.4	5	2	-	1	1	3	7.6	1	2	1	2	1	25	3	20	0	1	2	3	1
123	87	1	2019-05-30	20:07:00	1	0	3	2	1.65	60	22.0386	4	2019-05-31	13:33:00	3	14.2	4	2	1	1	1	3	7.8	1	2	0	-	1	16	3	17	0	1	2	3	2
124	90	1	2019-06-01	00:29:00	1	2	2	3	1.7	45	15.5709	-	2019-06-01	10:34:00	2	9.6	4	2	1	1	1	4	6.3	1	2	0	-	2	-	6	2	0	4		5
125	82	2	2019-06-02	12:25:00	1	0	0	1	1.82	85	25.6612	3	2019-06-02	19:14:00	2	10.5	1	2	1	0	1	1	7.6	0	0	0	-	0	26	1	32	0	1	2	0	2
126	79	1	2019-06-16	22:49:00	1	2	0	3	1.7	60	20.7612	3	2019-06-17	10:11:00	2	12.6	2	1	-	1	1	3	9.9	0	0	1	2	2	-	3	17	0	1	2	3	3
127	75	2	2019-06-17	15:22:00	1	3	1	3	1.82	105	31.6991	2	2019-06-17	18:59:00	1	15.2	2	1	-	1	1	2	7.9	1	1	0	-	0	29	3	14	0	1	2	3	3
128	77	1	2019-06-16	12:42:00	1	2	3	3	1.65	56	20.5693	3	2019-06-17	12:56:00	4	10.2	4	2	1	1	1	2	7.7	0	0	0	-	1	15	3	15	0	1	2	2	1
129	80	2	2019-06-17	22:33:00	2	4	3	3	1.75	70	22.8571	3	2019-06-18	12:54:00	3	13.1	2	1	-	1	1	4	7.2	0	0	0	-	1	-	2	15	0	2	2	3	2
130	89	1	2019-06-23	14:14:00	1	3	3	3	1.6	52	20.3125	3	2019-06-23	18:05:00	1	9.6	5	2	-	1	1	2	6.7	1	1	1	2	1	16	3	15	0	1	2	3	2
131	90	2	2019-07-10	14:38:00	2	4	4	3	1.75	70	22.8571	3	2019-07-11	14:40:00	4	9.5	4	2	1	1	0	4	7.5	0	0	0	-	1	-	6	8	0	4		5
132	84	1	2019-07-11	15:37:00	1	2	2	2	1.72	68	22.9854	2	2019-07-11	19:31:00	1	11.8	2	1	-	1	1	2	8.6	0	0	0	-	1	19	3	19	0	1	2	2	2
133	94	1	2019-07-10	08:04:00	1	0	2	3	1.64	58	21.5645	3	2019-07-11	10:19:00	4	14.1	4	2	1	1	1	2	10	0	0	0	-	1	25	3	17	0	1	2	3	3
134	83	2	2019-07-13	20:16:00	1	2	0	3	1.78	78	24.6181	2	2019-07-13	23:44:00	1	12.7	2	1	-	1	1	1	7.3	0	0	0	-	0	30	1	16	0	1	2	0	2
135	94	1	2019-07-25	19:00:00	1	1	1	3	1.64	50	18.5901	4	2019-07-26	16:26:00	3	13.4	4	2	1	1	1	2	8.4	0	0	0	-	0	27	3	16	0	1	2	2	3
136	91	1	2019-07-27	20:48:00	1	0	2	3	1.6	58	22.6562	3	2019-07-27	23:09:00	1	12.2	2	1	-	1	1	3	6.6	1	2	1	-	1	22	6	22	0	4		5
137	76	2	2019-07-29	19:34:00	1	2	0	3	1.92	81	21.9727	3	2019-07-30	11:06:00	3	13.1	2	2	-	1	1	3	7.4	1	1	0	-	0	26	3	22	0	1	2	2	3
138	89	1	2019-08-02	13:51:00	1	2	3	3	1.7	76	26.2976	-	2019-08-03	10:29:00	3	11.5	4	2	1	1	1	2	7.3	1	2	0	-	1	25	3	17	0	1	2	2	1
139	70	2	2019-08-16	03:02:00	1	0	0	2	1.9	60	16.6205	4	2019-08-16	11:13:00	2	13.1	2	1	-	1	1	2	8.6	1	1	1	2	1	25	1	10	0	1	2	3	3
140	85	1	2019-08-16	16:11:00	1	2	3	3	1.75	60	19.5918	4	2019-08-16	16:57:00	1	12.3	3	2	-	1	1	3	8.6	1	2	1	2	1	9	1	17	0	1	2	3	2
141	75	1	2019-08-10	16:23:00	2	2	2	3	1.63	65	24.4646	4	2019-08-17	00:04:00	2	10.7	2	1	-	1	1	2	8	1	1	0	-	1	10	2	9	0	2	2	3	3
142	89	1	2019-08-20	15:43:00	1	1	3	4	1.55	55	22.8928	2	2019-08-20	19:40:00	1	10.7	2	1	-	1	1	2	6.8	1	2	0	-	2	8	2	15	0	1	2	4	3
143	76	1	2019-08-23	06:18:00	1	2	0	3	1.65	55	20.202	3	2019-08-23	15:01:00	2	16.3	4	2	1	1	1	2	8.8	0	0	0	-	2	-	1	23	1	1	2	2	3
144	84	1	2019-09-02	11:42:00	2	2	1	3	1.6	60	23.4375	3	2019-09-02	16:45:00	1	11.8	3	2	-	1	1	2	8	1	1	0	-	1	24	3	16	0	1	1	2	3
145	81	1	2019-09-02	20:13:00	1	2	0	3	1.75	72	23.5102	3	2019-09-03	14:03:00	3	13.6	4	2	1	1	1	1	11	0	0	0	-	1	23	3	15	0	1	2	1	3
146	90	1	2019-09-03	12:11:00	2	0	0	2	1.58	63	25.2363	3	2019-09-03	17:31:00	2	13.4	3	2	-	1	1	2	8.5	0	0	0	-	0	28	3	14	0	1	1	3	3
147	89	2	2019-09-14	16:04:00	1	0	0	3	1.65	70	25.7117	2	2019-09-15	11:09:00	3	12.7	4	2	1	1	1	2	9.1	0	0	0	-	1	24	3	19	0	1	2	0	2
148	78	1	2019-09-16	20:46:00	1	1	2	3	1.55	55	22.8928	3	2019-09-16	23:24:00	1	11.2	2	1	-	1	1	2	9.2	1	2	0	-	1	25	1	18	0	1	2	3	3
149	96	1	2019-09-18	12:46:00	1	0	2	3	1.6	70	27.3437	-	2019-09-18	19:26:00	2	13.2	2	1	-	1	1	2	8.3	0	0	0	-	2	-	3	16	0	1	2	2	2
150	94	1	2019-09-20	16:26:00	1	0	0	2	1.6	60	23.4375	3	2019-09-20	19:50:00	1	14.3	2	1	-	1	1	2	7.1	1	1	1	1	1	25	3	61	0	1	2	2	3
151	72	1	2019-09-22	15:00:00	1	1	0	3	1.59	92	36.391	3	2019-09-23	11:12:00	3	14	4	2	1	1	0	4	7.6	0	0	0	-	2	-	3	26	0	1	2	0	2
152	88	1	2019-09-30	02:12:00	2	3	3	3	1.65	70	25.7117	3	2019-10-01	09:12:00	4	13.2	3	2	-	1	0	4	7.5	1	2	1	2	1	-	2	15	0	4		5
153	97	1	2019-10-04	14:50:00	1	2	3	3	1.7	65	22.4913	4	2019-10-15	13:30:00	3	13.5	4	2	1	1	0	4	9.2	1	1	0	-	2	-	2	23	0	4		5
154	74	1	2019-10-17	18:56:00	1	2	2	2	1.52	73	31.5963	-	2019-10-17	22:48:00	1	13.1	3	2	-	1	1	1	8	0	0	0	-	0	-	1	13	0	1	2	2	2
155	90	1	2019-10-19	07:19:00	1	3	3	3	1.65	65	23.8751	3	2019-10-19	15:07:00	2	12.3	3	2	-	1	1	3	6.6	1	2	0	-	2	-	3	23	0	2	3	3	2
156	89	1	2019-10-21	13:37:00	2	0	3	3	1.54	50	21.0828	2	2019-10-21	16:45:00	1	5.6	2	1	-	1	1	2	5.6	1	3	0	-	2	-	2	15	0	4		5
157	75	1	2019-10-25	12:47:00	2	3	3	3	1.65	80	29.3848	-	2019-10-25	16:55:00	1	13.8	2	1	-	1	0	4	7.1	1	4	1	2	2	22	2	18	0	2	2	4	3
158	93	1	2019-10-31	16:38:00	1	0	2	3	1.6	55	21.4844	3	2019-11-01	10:36:00	3	14.4	2	1	-	1	1	2	8.8	0	0	0	-	0	26	3	17	0	3	3	2	2
159	90	2	2019-11-02	17:09:00	1	0	0	3	1.71	70	23.939	3	2019-11-03	12:33:00	3	11.7	2	1	-	1	1	2	7.7	0	0	0	-	2	-	1	18	0	1	2	2	3
160	93	1	2019-11-05	17:32:00	1	3	2	3	1.65	60	22.0386	-	2019-11-06	15:36:00	3	13.7	4	2	1	1	1	2	10	0	0	1	2	2	23	3	15	0	1	2	2	2
161	91	1	2019-11-11	20:49:00	1	3	3	3	1.59	49	19.3821	-	2019-11-11	23:55:00	1	13.4	2	1	-	1	1	2	7	1	2	1	2	2	9	3	22	0	2	3	2	1
162	85	1	2019-11-14	14:27:00	1	3	0	3	1.65	73	26.8136	3	2019-11-14	19:05:00	1	14	2	2	-	1	1	2	7.5	0	0	1	2	1	14	1	20	0	1	2	2	3
163	72	2	2019-11-16	01:09:00	1	0	3	3	1.85	66	19.2841	-	2019-11-16	10:41:00	2	10.9	2	1	-	1	1	3	7.1	0	0	0	-	1	17	3	24	0	1	2	2	1
164	90	1	2019-11-17	11:44:00	1	0	2	2	1.6	50	19.5312		2019-11-17	15:13:00	1	11.7	3	2	-	1	1	2	6.7	1	3	0	-	1	-	3	20	0	2	3	2	2
165	88	1	2019-11-16	13:27:00	2	3	3	3	1.63	49	18.4425	6	2019-11-17	12:36:00	3	14.1	2	1	-	1	0	4	6.2	0	0	0	-	1	-	6	3	0	4		5
166	96	1	2019-11-22	14:43:00	2	2	3	3	1.6	45	17.5781	2	2019-11-22	20:55:00	2	11.6	2	1	-	1	1	3	6.8	1	1	1	2	1	21	3	35	0	4		5
167	94	2	2019-11-24	13:08:00	1	1	3	4	1.8	80	24.6914	-	2019-11-25	13:16:00	4	12.2	4	2	1	1	0	4	9.8	0	0	0	-	1	-	6	2	0	4		5
168	88	1	2019-11-25	19:28:00	1	3	3	3	1.62	60	22.8624	-	2019-11-26	12:10:00	3	15.6	4	2	1	1	1	2	7.9	1	1	0	-	1	23	1	16	0	1	2	2	1
169	82	1	2019-11-26	14:45:00	2	3	3	3	1.68	85	30.1162		2019-11-29	13:37:00	3	11.2	4	2	1	1	1	2	9.4	0	0	1	2	1	24	3	17	0	1	1	2	1
170	86	2	2019-12-18	18:21:00	2	3	3	3	1.85	90	26.2966	3	2019-12-18	21:53:00	1	15.1	2	1	-	1	1	3	11.7	0	0	0	-	2	-	2	16	0	2	2	4	3
171	81	2	2020-01-02	15:15:00	1	2	0	3	1.74	80	26.4236	2	2020-01-03	12:42:00	3	10.6	4	2	1	1	1	1	6.9	1	1	0	-	1	25	3	17	0	1	2	2	3
172	83	1	2020-01-13	12:12:00	1	3	2	3	1.6	79	30.8594	2	2020-01-15	14:08:00	4	12	5	2	-	1	1	3	7.1	1	2	1	2	1	23	3	46	0	1	2	2	2
173	96	1	2020-01-15	10:10:00	2	2	3	3	1.65	60	22.0386	-	2020-01-15	14:33:00	1	14.5	2	1	-	1	1	3	9	0	0	1	2	1	-	2	16	0	2	2	3	2
174	82	1	2020-01-15	21:15:00	1	0	0	2	1.63	60	22.5827	2	2020-01-16	12:43:00	3	12.7	2	1	-	1	1	1	10.9	0	0	0	-	0	26	3	15	0	1	2	0	2
175	84	1	2020-01-15	21:17:00	1	4	2	3	1.68	60	21.2585	2	2020-01-16	13:54:00	3	13.2	4	2	1	1	1	2	10.5	0	0	1	2	2	22	2	17	0	1	2	2	2
176	82	1	2020-01-19	23:14:00	1	1	0	2	1.72	70	23.6614	2	2020-01-20	14:01:00	3	10.3	3	2	-	1	0	2	7.3	1	2	1	2	1	22	3	43	0	1	2	0	2
177	82	1	2020-01-20	10:21:00	1	2	2	3	1.54	75	31.6242	2	2020-01-20	17:18:00	2	13.6	2	1	-	1	1	2	9.5	0	0	1	2	1	25	1	24	0	1	2	2	2
178	81	1	2020-01-20	07:01:00	1	0	2	2	1.72	68	22.9854	3	2020-01-20	11:39:00	1	12.9	2	1	-	1	0	3	7.6	0	0	1	2	1	12	1	18	0	1	2	3	3
179	95	2	2020-01-22	20:52:00	1	2	3	4	1.82	90	27.1706	2	2020-02-22	23:06:00	1	12.2	3	2	-	1	0	2	8.6	1	2	1	2	0	-	1	16	0	4		5
180	83	2	2020-01-24	14:17:00	1	3	2	3	1.75	80	26.1224	5	2020-01-24	13:39:00	3	11	4	2	1	1	0	4	7.5	0	0	1	2	1	-	6	30	0	4		5
181	80	2	2020-01-30	12:41:00	1	3	2	2	1.82	67	20.227	3	2020-01-30	11:03:00	3	13.5	4	2	1	1	1	3	11	0	0	0	-	0	28	1	19	0	1	2	3	3
182	79	1	2020-01-30	16:34:00	1	0	0	2	1.7	79	27.3356	2	2020-01-31	11:54:00	3	14.5	4	2	1	0	1	4	9.1	0	0	0	-	1	23	1	17	0	1	2	0	2
183	77	2	2020-01-31	02:37:00	1	4	0	3	1.82	85	25.6612	2	2020-01-31	14:44:00	3	7.5	4	2	1	1	1	3	6.2	1	5	1	2	2	-	3	36	0	1	2	3	3
184	84	2	2020-01-31	10:48:00	2	0	0	3	1.765	75	24.0753	3	2020-01-31	14:19:00	1	12.7	4	2	1	1	1	3	10.7	0	0	0	-	2	-	2	15	1	4		5
185	97	1	2020-02-08	07:55:00	2	2	2	3	1.47	45	20.8247	3	2020-02-08	12:42:00	1	9.2	5	2	-	1	1	3	9	1	1	0	-	1	10	2	20	0	4		5
186	86	2	2020-02-13	13:30:00	2	3	3	3	1.82	83	25.0574	3	2020-02-14	13:05:00	3	13.6	4	2	1	1	0	3	9.5	0	0	1	2	1	-	1	14	1	1	1	4	3
187	94	1	2020-02-14	17:54:00	1	2	2	3	1.65	64	23.5078	5	2020-02-15	10:09:00	3	12	4	2	1	1	0	4	7.3	1	1	0	-	0	-	6	3	0	4		5
188	96	1	2020-02-24	08:23:00	1	0	2	3	1.65	72	26.4463	2	2020-02-24	15:12:00	2	12	4	2	1	1	1	2	6.7	1	2	1	2	0	-	3	16	0	1	2	3	3
189	90	1	2020-02-24	20:13:00	1	3	2	3	1.76	78	25.1808	3	2020-02-24	22:41:00	1	12.3	2	1	-	1	1	3	7.4	0	0	1	2	1	-	6	27	0	4		5
190	88	2	2020-02-25	06:38:00	1	3	2	3	1.73	73	24.3911	2	2020-02-25	12:45:00	2	10.5	2	1	-	1	1	2	5.7	1	2	0	-	1	16	3	14	0	1	2	2	2
191	79	1	2020-02-27	15:27:00	1	0	0	1	1.77	95	30.3233	2	2020-02-27	20:02:00	1	15.9	2	1	-	1	1	2	10.6	0	0	1	2	0	28	3	20	0	1	2	3	3
192	80	1	2020-03-01	18:52:00	1	0	0	3	1.64	65	24.1672	2	2020-03-02	12:15:00	3	12.2	4	2	1	1	1	2	9.1	0	0	0	-	0	28	3	15	0	1	2	3	3
193	80	1	2020-03-04	09:00:00	1	3	2	3	1.67	57	20.4382	3	2020-03-04	20:12:00	2	14.8	2	1	-	1	1	4	11.8	0	0	1	2	0	-	2	21	0	4		5
194	81	1	2020-03-04	21:16:00	1	4	3	4	1.65	90	33.0579	2	2020-03-05	01:54:00	1	13.7	4	1	-	1	0	4	6.9	1	4	1	2	0	-	1	22	0	1	2	3	2
195	86	1	2020-03-06	07:42:00	2	2	4	3	1.65	55	20.202	4	2020-03-06	15:12:00	2	9.8	2	1	-	1	0	4	7.7	0	0	0	-	1	-	2	10	0	2	2	4	2
196	84	1	2020-03-11	06:36:00	1	0	4	3	1.7	50	17.301	5	2020-03-11	11:50:00	1	15.8	2	1	-	1	0	4	8.4	0	0	0	-	2	-	1	15	0	1	2	4	2
197	100	1	2020-03-25	15:44:00	1	0	2	2	1.63	45	16.937	3	2020-03-25	18:35:00	1	12.9	2	1	-	1	1	2	7	1	1	1	2	1	19	3	22	0	2	3	4	3
198	91	1	2020-03-24	14:04:00	2	3	2	4	1.6	60	23.4375	3	2020-03-25	13:09:00	3	9.2	4	2	1	1	0	4	7.6	1	2	0	-	1	-	6	8	0	4		5
199	80	1	2020-03-26	11:56:00	1	1	3	3	1.6	45	17.5781	4	2020-03-26	14:57:00	1	12.3	2	2	-	1	1	3	8.3	0	0	0	-	1	26	1	14	0	4		5
200	85	1	2020-03-30	15:16:00	1	0	2	3	1.72	60	20.2812	3	2020-03-31	10:51:00	3	13	4	2	1	1	1	2	9.7	0	0	0	-	2	-	3	15	0	1	2	2	2
201	81	2	2020-04-04	21:29:00	1	2	3	3	1.75	65	21.2245	4	2020-04-05	09:54:00	3	13.2	2	1	-	1	0	4	6.8	1	1	1	2	2	-	5	25	0	2	3	3	2
202	83	2	2020-04-05	17:52:00	1	0	2	3	1.65	80	29.3848	7	2020-04-06	14:22:00	3	11.2	4	1	-	1	1	2	7.8	0	0	1	2	1	11	3	20	0	1	2	2	2
203	83	2	2020-04-09	03:58:00	1	3	1	3	1.8	84	25.9259	2	2020-04-09	13:16:00	2	12.5	2	1	-	1	1	1	7.5	1	1	1	2	0	-	6	22	0	4		5
204	85	1	2020-04-12	21:24:00	1	0	2	3	1.65	60	22.0386	3	2020-04-13	10:53:00	3	12.8	2	1	-	1	1	2	7.5	1	2	0	-	0	-	3	16	0	4		5
205	75	2	2020-04-14	16:51:00	2	3	2	3	1.7	78	26.9896	2	2020-04-14	21:22:00	1	12.4	3	2	-	1	1	2	8.8	0	0	1	2	1	21	3	19	0	2	2	2	2
206	87	2	2020-04-18	09:20:00	1	1	1	3	1.7	90	31.1419	3	2020-04-19	14:47:00	4	13.4	4	2	1	1	1	2	8.4	1	1	1	2	1	23	3	22	0	1	2	2	3
207	80	1	2020-04-19	23:23:00	2	0	3	3	1.58	51	20.4294	5	2020-04-20	12:34:00	3	12	2	1	-	1	1	3	6.2	1	2	0	-	1	-	3	16	0	2	2	2	1
208	82	2	2020-04-26	19:12:00	1	0	3	3	1.73	75	25.0593	2	2020-04-26	21:45:00	1	13.5	2	1	-	1	1	3	10.8	0	0	0	-	1	-	3	38	0	2	3	4	3
209	71	1	2020-04-28	23:01:00	1	2	0	2	1.55	76	31.6337	2	2020-04-29	14:45:00	3	11.5	2	1	-	1	1	1	9.8	0	0	0	-	0	29	4	16	0	2	3	0	2
210	81	1	2020-05-02	13:16:00	1	4	1	3	1.7	63	21.7993	2	2020-05-02	17:47:00	1	14.8	2	1	-	1	1	1	12.1	0	0	0	-	0	27	1	16	0	1	2	1	2
211	84	1	2020-05-02	16:44:00	1	0	0	3	1.65	70	25.7117	3	2020-05-03	10:06:00	3	11.1	4	2	1	0	1	3	7	0	0	0	-	1	23	1	21	0	1	2	2	3
212	93	1	2020-05-06	13:47:00	1	2	0	3	1.68	80	28.3447	2	2020-05-06	16:41:00	1	12.7	2	1	-	1	1	2	9	0	0	1	2	1	-	3	19	0	2	3	1	3
213	85	1	2020-05-07	10:45:00	1	0	1	3	1.7	69	23.8754	2	2020-05-08	11:21:00	4	13.9	4	2	1	1	1	2	10.4	0	0	0	-	1	21	3	18	0	2	3	1	2
214	91	1	2020-05-09	11:47:00	2	0	2	3	1.65	68	24.977	3	2020-05-10	10:38:00	3	12.2	4	2	1	1	1	2	9.1	0	0	1	2	2	-	2	15	1	2	2	2	2
215	81	1	2020-05-12	21:04:00	2	0	3	3	1.7	72	24.9135	-	2020-05-13	15:57:00	3	13.9	4	2	1	1	0	4	10.2	0	0	0	-	2	-	2	15	0	4		5
216	81	1	2020-05-12	17:51:00	1	0	2	3	1.62	62	23.6244	2	2020-05-13	13:52:00	3	13.1	4	2	-	1	1	2	7.2	1	6	1	2	1	16	3	22	0	4		5
217	95	1	2020-05-15	19:55:00	2	0	3	3	1.65	65	23.8751	2	2020-05-16	11:35:00	3	12.3	4	2	1	1	1	2	8.5	0	0	1	1	1	-	2	18	0	2	2	2	1
218	78	1	2020-05-16	17:23:00	1	2	0	3	1.73	52	17.3745	3	2020-05-16	20:42:00	1	10.5	3	2	-	1	1	2	7.3	1	1	0	-	1	23	3	16	0	1	2	0	2
219	80	1	2020-05-21	11:06:00	1	0	0	3	1.68	57	20.1956	3	2020-05-22	14:13:00	4	13	4	2	1	1	1	1	9.8	0	0	0	-	0	27	3	17	0	1	2	0	2
220	83	1	2020-05-22	19:54:00	1	3	3	3	1.65	65	23.8751	3	2020-05-23	11:05:00	3	12.5	2	1	-	1	1	2	7.6	0	0	1	2	1	14	3	22	0	2	3	0	1
221	70	1	2020-06-02	12:18:00	1	0	0	3	1.58	63	25.2363	-	2020-06-02	18:15:00	1	12.9	2	1	-	1	1	1	9.5	0	0	1	2	-	24	3	15	0	1	2	0	2
222	95	1	2020-06-06	20:08:00	1	0	0	3	1.6	50	19.5312	3	2020-06-06	23:15:00	1	13.3	2	1	-	1	1	4	9	0	0	0	-	0	-	6	3	0	4		5
223	86	2	2020-06-10	10:29:00	1	0	0	3	1.83	90	26.8745	2	2020-06-10	14:37:00	1	11.9	2	1	-	1	1	2	8.7	0	0	0	-	0	-	3	15	0	1	2	1	3
224	81	1	2020-06-16	09:20:00	1	3	1	4	1.65	66	24.2424	2	2020-06-16	11:31:00	1	12.5	2	2	-	1	1	2	7.6	1	2	1	2	2	-	1	19	0	1	2	2	3
225	73	1	2020-06-19	23:52:00	1	0	0	3	1.68	63	22.3214	-	2020-06-20	12:53:00	3	13.8	1	2	-	0	0	2	6.9	1	1	1	2	0	-	1	6	1	1	2	2	3
226	83	1	2020-06-27	21:41:00	1	0	0	2	1.75	95	31.0204	3	2020-06-28	10:51:00	3	12.8	3	2	-	1	1	2	7.1	0	0	0	-	1	23	3	21	0	1	2	1	3
227	80	1	2020-06-30	13:24:00	1	0	0	2	1.63	73	27.4756	2	2020-06-30	19:37:00	2	13.5	2	1	-	1	1	1	11.2	0	0	0	-	1	23	3	16	0	1	2	2	3
228	89	2	2020-07-04	10:16:00	1	0	1	2	1.8	65	20.0617	2	2020-07-04	14:07:00	1	16.4	2	1	-	1	1	2	8.1	0	0	1	2	0	-	3	19	0	1	2	4	3
229	92	1	2020-07-13	13:43:00	2	3	0	3	1.64	45	16.7311	-	2020-07-13	17:53:00	1	13	2	1	-	1	0	4	7.8	0	0	1	2	0	-	6	7	0	4		5
230	85	2	2020-07-16	14:31:00	1	0	3	3	1.67	90	32.2708	2	2020-07-16	18:47:00	1	9.5	2	1	-	1	1	3	9.2	1	1	1	2	2	15	1	19	0	1	2	4	3
231	91	2	2020-07-19	01:15:00	1	0	1	3	1.81	74	22.5878	-	2020-07-19	12:26:00	2	11.8	2	1	-	1	1	3	7.3	0	0	1	2	2	-	1	17	0	1	2	2	3
232	82	1	2020-07-19	22:03:00	1	2	0	3	1.63	61	22.9591	-	2020-07-20	11:41:00	3	13.5	1	1	-	1	1	1	9.6	0	0	0	-	0	30	1	14	0	1	2	1	3
233	82	1	2020-07-25	01:05:00	1	3	0	3	1.6	59	23.0469	2	2020-07-25	14:19:00	3	9.5	2	1	-	1	1	2	6.9	1	2	0	-	1	20	3	17	0	1	2	2	3
234	90	2	2020-07-29	11:07:00	1	3	0	3	1.71	74	25.3069	1	2020-07-30	12:29:00	4	13	1	1	-	1	1	1	11	0	0	0	-	1	21	3	16	0	1	2	2	3
235	90	1	2020-08-03	04:35:00	2	2	1	3	1.46	49	22.9874	-	2020-08-03	14:11:00	3	11.1	2	1	-	1	1	3	7	1	2	0	-	2	-	2	14	0	2	2	2	3
236	80	1	2020-08-07	18:16:00	2	2	2	3	1.54	50	21.0828	3	2020-08-07	22:52:00	1	11	2	1	-	1	1	3	7	1	3	1	2	1	22	2	20	0	2	2	3	3
237	88	2	2020-08-14	14:14:00	1	4	3	3	1.8	70	21.6049	2	2020-08-14	12:34:00	3	11.8	2	1	-	1	1	3	7.9	0	0	1	2	1	12	1	11	0	1	2	4	3
238	71	2	2020-08-21	09:05:00	1	2	0	3	1.76	83	26.7949	2	2020-08-21	19:21:00	3	12.5	2	1	-	1	1	2	5.2	1	2	0	-	0	27	1	18	0	1	2	1	3
239	96	1	2020-08-24	11:49:00	1	2	1	3	1.76	50	16.1415	5	2020-08-25	13:14:00	4	13.8	1	1	-	1	1	3	10.8	0	0	0	-	1	23	2	14	0	1	2	2	3
240	85	1	2020-08-24	10:40:00	1	0	0	3	1.58	70	28.0404	-	2020-08-25	09:31:00	3	10.3	1	2	-	1	1	2	8.8	0	0	0	-	1	23	1	14	0	2	3	1	3
241	89	2	2020-08-26	11:41:00	1	0	0	3	1.7	65	22.4913	3	2020-08-26	18:49:00	2	4.4	2	1	-	1	1	2	4.4	1	4	1	2	2	-	1	7	0	1	2	2	3
242	79	1	2020-08-29	21:36:00	1	3	0	3	1.65	62	22.7732	2	2020-08-30	02:36:00	1	13.4	2	1	-	1	1	2	7.6	1	1	0	-	1	-	3	23	0	1	2	2	3
243	83	1	2020-09-04	14:43:00	2	0	4	2	1.58	55	22.0317	2	2020-05-05	10:58:00	3	11.1	2	1	-	1	0	4	8.9	1	1	0	-	1	-	2	16	0	2	2	4	2
244	79	1	2020-09-14	14:17:00	1	1	0	3	1.65	64	23.5078	2	2020-09-14	19:16:00	1	14.9	3	2	-	1	1	2	7.9	0	0	1	2	0	28	4	15	0	1	2	1	3
245	79	2	2020-09-13	19:03:00	1	3	0	3	1.83	92	27.4717	2	2020-09-14	12:42:00	3	13.3	4	2	2	1	1	1	8.3	0	0	0	-	0	-	4	15	0	1	2	0	2
246	74	1	2020-09-16	18:55:00	1	0	0	2	1.7	58	20.0692	5	2020-09-17	14:05:00	3	12.9	4	2	1	1	1	1	10.6	0	0	0	-	0	26	1	14	0	2	3	2	3
247	84	2	2020-09-17	03:10:00	2	3	0	4	1.82	58	17.51	7	2020-09-17	16:01:00	3	8.3	2	1	-	1	1	3	8.3	1	2	1	2	2	10	2	15	0	4		5
248	95	1	2020-09-18	09:29:00	2	0	1	3	1.5	55	24.4444	5	2020-09-18	14:27:00	1	13.1	2	1	-	1	1	3	6.5	1	1	0	-	1	-	3	17	0	2	2	3	3
249	77	2	2020-09-20	22:44:00	2	0	3	4	1.75	75	24.4898	3	2020-09-21	14:45:00	3	11.2	4	2	1	1	0	3	7.3	0	0	1	2	2	-	2	23	0	2	2	1	1
250	87	1	2020-09-25	12:51:00	1	0	0	3	1.62	56	21.3382	3	2020-09-25	15:27:00	1	13.9	2	1	-	1	1	2	8.4	0	0	0	-	0	-	3	18	0	1	2	1	3
251	85	1	2020-09-30	17:17:00	1	3	2	3	1.67	70	25.0995	2	2020-09-30	20:00:00	1	12.1	2	1	-	1	1	3	7	1	3	0	-	0	28	1	34	0	1	2	2	2
252	85	2	2020-10-01	09:18:00	1	0	0	3	1.8	86	26.5432	2	2020-10-01	14:53:00	1	14.2	2	1	-	1	1	2	10.8	0	0	0	-	0	30	1	18	0	1	2	0	2
253	80	1	2020-10-08	17:42:00	1	1	3	3	1.79	97	30.2737	3	2020-10-09	15:35:00	3	13.5	5	2	-	1	1	2	8	0	0	0	-	2	-	1	19	0	1	2	3	2
254	77	1	2020-10-09	22:17:00	2	0	0	3	1.75	75	24.4898	3	2020-10-10	10:09:00	2	11	2	1	-	1	0	4	8.5	0	0	1	2	1	-	2	17	0	4		5
255	78	1	2020-10-11	00:51:00	1	3	0	3	1.68	90	31.8878	2	2020-10-11	13:23:00	3	13.6	4	2	1	1	1	2	8.2	0	0	0	-	2	23	3	23	0	1	2	2	3
256	89	1	2020-10-10	14:03:00	1	0	3	3	1.59	50	19.7777	2	2020-10-11	11:00:00	3	12.6	4	2	1	1	1	2	8.8	0	0	0	-	0	27	1	16	0	1	2	3	2
257	73	2	2020-10-17	13:50:00	1	2	0	3	1.7	60	20.7612	-	2020-10-17	18:00:00	1	13.3	2	1	-	1	1	2	10.8	0	0	0	-	0	-	1	10	0	4		5
258	76	2	2020-10-15	11:37:00	1	4	1	3	1.75	74	24.1633	3	2020-10-17	10:58:00	4	12.7	4	2	1	1	0	3	7.4	0	0	1	2	1	26	1	25	0	1	2	3	3
259	91	1	2020-10-17	10:32:00	1	0	2	3	1.7	67	23.1834	2	2020-10-17	14:54:00	1	14.9	2	2	-	1	0	3	8.5	0	0	1	2	0	-	1	24	0	1	2	2	2
260	77	1	2020-10-18	16:52:00	1	0	0	2	1.7	70	24.2215	1	2020-10-18	19:41:00	1	13.4	2	2	-	1	1	1	8	0	0	0	-	0	-	4	12	0	1	2	0	2
261	90	1	2020-10-21	21:39:00	1	3	2	3	1.5	55	24.4444	2	2020-10-22	17:18:00	3	10.5	2	1	-	1	1	4	6.9	1	3	1	2	2	-	1	38	0	1	2	4	3
262	97	1	2020-10-23	21:48:00	1	0	2	2	1.56	50	20.5457	3	2020-10-24	00:19:00	1	12.2	2	1	-	1	1	2	8	0	0	0	-	1	25	3	25	0	1	2	4	3
263	100	1	2020-10-24	20:18:00	2	0	3	3	1.67	67	24.0238	5	2020-10-25	09:58:00	3	10.6	4	2	1	1	0	4	7.3	1	1	1	1	1	-	2	27	0	4		5
264	90	1	2020-10-25	14:03:00	2	0	2	2	1.58	53	21.2306	7	2020-10-26	13:34:00	3	12.9	4	2	1	1	0	4	7.9	0	0	1	2	2	-	2	11	0	2	2	2	2
265	90	1	2020-10-29	12:12:00	2	2	2	3	1.46	49	22.9874	-	2020-10-29	15:52:00	1	8.7	2	1	-	1	1	3	6.8	1	1	0	-	1	-	2	8	0	2	2	4	3
266	78	1	2020-10-31	12:37:00	1	3	2	3	1.6	80	31.25	3	2020-11-02	13:43:00	4	11.3	4	2	1	1	1	2	7.8	0	0	0	-	1	23	1	31	0	1	2	2	2
267	90	1	2020-11-17	09:24:00	2	3	4	4	1.7	62	21.4533	4	2020-11-18	13:56:00	4	12.2	4	2	1	1	0	4	8	0	0	0	-	0	-	6	16	0	4		5
268	79	1	2020-11-24	12:10:00	1	3	4	3	1.6	55	21.4844	5	2020-11-25	10:50:00	3	13.4	4	2	1	1	0	4	7	0	0	1	2	1	-	1	14	0	4		5	3
269	87	1	2020-11-26	07:05:00	2	0	3	3	1.58	44	17.6254	2	2020-11-26	15:00:00	2	9.3	4	2	1	1	1	3	6.9	1	1	0	-	1	-	2	15	0	2	2	4	3
270	88	1	2020-11-29	12:47:00	1	2	2	3	1.62	70	26.6728	3	2020-11-29	16:17:00	1	12.3	4	2	1	1	1	2	7.8	0	0	0	-	0	27	4	16	0	1	2	3	3
271	89	2	2020-12-03	10:54:00	1	1	3	3	1.7	75	25.9516	2	2020-12-03	13:42:00	1	12.6	2	1	-	1	1	3	8.5	0	0	0	-	0	-	1	19	0	2	3	1	1
272	81	1	2020-12-04	14:12:00	1	0	1	3	1.65	69	25.3444	2	2020-12-04	18:11:00	1	12.4	2	1	-	1	1	2	7.7	0	0	1	2	1	25	3	24	0	1	2	2	3
273	89	1	2020-12-14	03:43:00	1	3	3	4	1.65	73	26.8136	2	2020-12-14	13:32:00	2	11.9	2	1	-	1	0	4	8.2	0	0	0	-	2	-	1	8	0	1	2	4	3
274	80	2	2020-12-14	20:40:00	1	4	4	3	1.75	58	18.9388	3	2020-12-16	09:50:00	4	12.9	1	1	-	1	1	3	9.4	0	0	0	-	1	19	3	24	0	1	2	3	1
275	87	2	2020-12-19	00:35:00	1	2	1	3	1.73	95	31.7418	2	2020-12-19	10:45:00	2	12.6	2	1	-	1	1	3	8.3	0	0	0	-	1	24	4	16	0	1	2	0	1
276	73	1	2020-12-19	20:28:00	1	2	0	2	1.58	74	29.6427	1	2020-12-20	10:39:00	3	13.7	4	2	1	1	1	1	9.5	0	0	0	-	0	-	1	12	0	1	2	2	3
277	79	2	2020-12-21	22:25:00	1	2	2	3	1.86	80	23.1241	1	2020-12-22	11:55:00	3	16.5	4	2	1	1	1	3	12.8	0	0	0	-	0	28	1	18	0	1	2	2	2
278	84	1	2020-12-22	06:26:00	1	1	3	4	1.65	90	33.0579	2	2020-12-22	15:21:00	2	8.8	2	2	-	1	0	4	6.9	1	2	0	-	1	-	6	2	0	4		5
279	88	2	2020-12-26	12:49:00	1	3	3	3	1.68	56	19.8413	4	2020-12-27	12:46:00	3	9.4	1	2	1	1	1	4	6.8	1	4	1	-	1	-	6	31	0	4		5
280	91	1	2020-12-28	11:20:00	1	3	1	3	1.7	60	20.7612	2	2020-12-29	08:40:00	3	12.4	5	2	-	1	1	2	10.1	0	0	1	2	1	21	1	18	0	1	2	1	2
281	79	2	2020-12-31	08:14:00	1	0	0	3	1.65	70	25.7117	1	2020-12-31	12:44:00	1	13.2	2	1	-	1	1	3	8.1	1	1	0	-	0	27	1	34	0	1	2	0	2
